# Supplementary material for: Exploring the Impact of Different Saccharomyces cerevisiae Strains on the Flavor Profile of Greengage Alcoholic Beverage Using GC-E-Nose, HS-GC-IMS, and HS-SPME-GC-MS
Source: Foods. 2024 Dec 10;13(24):3984. doi: 10.3390/foods13243984 (PMC11675471; doi:10.3390/foods13243984)
Supplement: Supplementary file 1 [file foods-13-03984-s001.zip]

Archive with 1 entries (1 files):
- foods-3317396-supplementary.pdf
